# Supplementary material for: Technology-Based Self-Care Methods of Improving Antiretroviral Adherence: A Systematic Review
Source: PLoS One. 2011 Nov 30;6(11):e27533. doi: 10.1371/journal.pone.0027533 (PMC3227571; doi:10.1371/journal.pone.0027533)
Supplement: Table S1 — Example of search strategy used in PubMed. (XLSX) [file pone.0027533.s001.xlsx]

## Sheet: Sheet1
	Table S1. Example of search strategy used in PubMed
Search #	PubMed Search Terms
#6	Search ((((#1) AND #2) AND #3) AND #4) AND #5 Limits: Publication Date from 1980/01/01 to 2010/12/31
#5	Search (randomized controlled trial[pt] OR controlled clinical trial[pt] OR randomized controlled trials[mh] OR random allocation[mh] OR double-blind method[mh] OR single-blind method[mh] OR clinical trial[pt] OR clinical trials[mh] OR ("clinical trial"[tw]) OR ((singl*[tw] OR doubl*[tw] OR trebl*[tw] OR tripl*[tw]) AND (mask*[tw] OR blind*[tw])) OR placebos[mh] OR placebo*[tw] OR random*[tw] OR …
#4	Search adhere*[tiab] OR complian*[tiab] OR adhere*[tw] OR complian*[tw] OR Patient Compliance[MeSH] OR Medication Adherence[MeSH] Limits: Publication Date from 1980/01/01 to 2010/12/31
#3	Search (HAART[title/abstract] OR ART[title/abstract] OR ARV[title/abstract] OR ARVs[title/abstract] OR antiretroviral[title/abstract] OR anti-retroviral[title/abstract] OR anti-viral[title/abstract] OR antiviral[title/abstract] OR "Antiretroviral Therapy, Highly Active"[Mesh] OR "Anti-Retroviral Agents"[Mesh]) Limits: Publication Date from 1980/01/01 to 2010/12/31
#2	Search (“cell phone” [tiab]) OR mobile[tiab] OR page[tiab] OR (“reminder device” [tiab]) OR remind*[tiab] OR electronic[tiab] OR device[tiab] OR alarm[tiab] OR (“two-way” [tiab]) OR programmable[tiab] OR technolog*[tiab] OR computer[tiab] OR software[tiab] OR tool[tiab] OR electronic[tiab] OR text[tiab] OR prompt[tiab] OR online[tiab] OR internet[tiab] OR PDA[tiab] OR digital[tiab] OR system[tiab…
#1	Search (HIV Infections[MeSH] OR HIV[MeSH] OR hiv[title/abstract] OR hiv-1[title/abstract] OR hiv-2*[title/abstract] OR hiv1[title/abstract] OR hiv2[title/abstract] OR hiv infect*[title/abstract] OR human immunodeficiency virus[title/abstract] OR human immune deficiency virus[title/abstract] OR human immuno-deficiency virus[title/abstract] OR human immune-deficiency virus[title/abstract] OR ((huma…
