# Supplementary material for: Technology-Based Self-Care Methods of Improving Antiretroviral Adherence: A Systematic Review
Source: PLoS One. 2011 Nov 30;6(11):e27533. doi: 10.1371/journal.pone.0027533 (PMC3227571; doi:10.1371/journal.pone.0027533)
Supplement: Table S3 — Summary of quantitative studies with secondary outcomes. (XLSX) [file pone.0027533.s003.xlsx]

## Sheet: Sheet1
Table S3. Summary of Qualitative and Descriptive Studies
Source	Country, City/State	Description of Population	Study Objectives	Theme / Impression / Description
	Year
	Sample Size
	Age (year)
	% Male/BL/WH
Biadgilign et al, 2009[59]	Ethiopia, Addis Ababa	Care givers of HIV+ children who received ARVs for previous 12 weeks	Explore barriers & facilitators of ARV adherence among HIV+ pediatrics.	A facilitator of adherence was identified as medication reminders, such as mobile/wall alarms
	2008
	N = 12
	Age range = 20-49
	42% / N/R / N/R
Curioso et al, 2007[60]	Peru, Lima	HIV+, ≥ 18 years, receiving ARVs	Perceptions toward information & communication technologies (internet, PDA, cell phones) to support ARV adherence & safer sex behaviors.	Internet:
	N/R			- Used by many participants & felt to be an important source
	N = 31			- Some felt information is overwhelming & needs to be discussed with provider
	Mean age = 36.7			Cell phone:
	90% / N/R / N/R			- Used by 77%; 23% used alarm for medication reminder; 6% used for text
				- 74% willing to use cell phone for reminders
				- Some felt that reminders are helpful for ARV starts & not needed after integrating medication-taking into daily schedule
				- 81% wanted general HIV & STDs information via cell phone
				- Most wanted to use their own vs new one from study
				PDA:
				- None had used PDAs
				- 87% willing to use PDAs; 26% thought PDAs were good for health promotion
				- Perception of use: provide information, reminder, communicate with provider, being confidential, counseling, interacting with others
				- Disadvantage: lost/stolen, lack confidentiality; cost; training; battery; access; size
Grant et al, 2008[61]	Zambia, Ndola	N/R	Examine factors affecting person's decision to seek testing & starting/continuing treatment.	- Almost all participants spoke of value of clock or watch as a trigger to take meds
	2005-2006		Examine factors that facilitate & challenge ARV access & adherence.	- Major facilitator of adherence: physical reminder in form of watch or clock
	N = 40
	Mean age = 36
	35% / N/R / N/R
Harris et al, 2010[62]	United States, Washington	See Simoni et al[50] in Table 1	Examine response rates to pager system, user evaluations of system, demographic and psychosocial correlates of use, system performance as a tool to assess adherence.	- Response rate = 42.8%; response rate dropped over time, from 49.9% during first 3 weeks to 27.8% for last 3 weeks (p<0.001); average response rate to adherence messages = 46.9%
	2010			- 73% reported liking pager, believing it helped them to take medications correctly, they learned about ARVs and their side effects, and it was convenient and easy to use
	N = 107			- 51% found getting messages sent again after no response irritating
	Mean age = 40.7			- 60% stopped reading informational and entertainment pages over time
	79% / 29% / 50%			- 48% believed they would have done just as well taking their medications without pager
				- 3 themes emerged from focus group: 1) pager as useful in establishing a routine, (2) pager as a useful reminder to take medications, (3) problems with pager use/function
Harvey et al, 2008[63]	Jamaica, 5 centers	Inclusion: ≥16 years, registered to attend clinic, history of advanced disease (CD4<350), initiated ARVs	Evaluate the Adherence Programme in Jamaica. Identify mechanisms used to improve adherence.	- 8% reported using reminders (beepers & phones) as methods to support adherence
	2006			- 16% used pillboxes
	N = 116
	Median age = 36
	N/R / N/R / N/R
Kemppainen et al, 2001[64]	United States, California	Male patients from a Veteran’s Administration hospital	Identify factors that influence ARV Adherence as perceived by patients & health care providers. Examine factors associated with ARV adherence & extent to which factors varied across age, ethnicity, & IVDU.	- 2 largest categories that characterized critical factors in determining ARV adherence (nearly 50% of critical incidents) were reminders/cues & planning
	N/R			- Incident of reminders/cues was 30% & within this category the mechanical devices comprised of 20.8% of incidents
	N = 46			- >50 more likely than younger patients to report association between use of reminders & increased adherence
	Mean age = 49.8			- Those with history of IVDU less likely than those who never used drugs to use reminders to increase adherence
	100% / 30.4% / 63%			- No difference between whites & non-whites in report of use of reminders
Lewis et al, 2006[65]	United States, Pennsylvania	In parent study, determined to be 100% adherers, ≥18 years, speak/read/write English; scores ≥10 on HIV Dementia Scale	Explore medication-taking behavior, attitudes, & beliefs in HIV+ patients on ARVs who are 100% adherers.	- A category of successful medication management was "environment" which included a sub-category of "identifying &/or creating individualized tools for managing adherence”
	1999-2003			- 9 of 13 participants used 1 or a combo of an alarm, pillbox, or notes to self
	N = 13
	Mean age = 41.6
	70% / 15% / 77%
Murphy et al, 2000[66]	United States, California	≥18 years, HIV+, currently prescribed ARVs	Use focus groups with HIV+ patients on ARVs to determine: 1) strategies that facilitate successful adherence; 2) barriers that prevent adherence; 3) provider-patient relationship & how it impacts adherence	- 58% found carrying specialty container for medications helpful in taking medications; 8% had agreement with family/friend to remind patient; 5% used diaries/schedules of dosage; 3% had wrist alarms/reminders
	N/R			- One person’s adherence improved when clinic gave him with a beeper for ARV reminder
	N = 39			- Participants used alarm clocks, beepers, pillboxes or written reminders to remind them of their ARV dose
	Mean age = 40.9
	69% / 44% / 39%
Ostrop et al, 2000[67]	Canada, Alberta	Inclusion: ≥18 years, started on ≥1 new ARV, replied to ≥1 questionnaire	Examine ARV adherence with respect to tool usage (computer-generated individualized schedules, dosettes, & electronic reminder systems).	- 60.9% used tools at 6 &/or 12 months; of these, 30 used single tool & 9 used multiple tools
	N/R	Exclusion: Not responsible for own ARVs, in ARV research, unable to complete questionnaire		- Frequency of use: schedules 48.4%, pillboxes 20.3%, ERDs 7.8%
	N = 64			- No difference in adherence between overall tool use; median adherence in those who used schedules was 95% & in those who used pillboxes was 94%; however, adherence with ERDs (76%) was lower
	Median age = 36
	95% / N/R / N/R
Ostrop et al, 2000[68]	Canada, Alberta	Inclusion: ≥18 years, started on ≥1 new ARV	Measure ARV adherence over 2 years (1 year retrospective & 1 year prospective) to assess: 1- adherence changes; 2- adherence in light of number of medications; 3- use of adherence tools; 4- effect of other factors on adherence.	- Proportion of patients with >80% adherence was higher in last month of retrospective phase (when clinical pharmacist was hired) & throughout prospective phase
	1996-1998	Exclusion: Not responsible for taking own medication, in ARV research, unable to complete questionnaire		- 61% used at least 1 reminder device, 48% used schedules, 20% used pillboxes, 8% used ERDs, 4.7% used watch alarms
	N = 100			- Majority emphasized importance of linking medications to regular daily activities (such as meals) & incorporating into daily routine
	Age range = 22-80
	93% / N/R / N/R
Shet et al, 2010[69]	India, 3 centers	Not stated	Examine appropriateness of mobile phone-based interventions to promote adherence in South India.	- 73.1% owned mobiles; 55% had used phones for > 2years; SMS was used by 25% of users
	2008-2009			- 74% stated automated reminders would be helpful for adherence
	N = 330			- 80% preferred reminder as a voice call in local language vs SMS
	Median age = 36			- 66% preferred automated reminders 1-2 times per week; remainder desired 1-2 per day
	58% / N/R / N/R			- 26% did not perceive benefit from reminders and said reminders were unnecessary
				- 89% did not perceive automated reminders as an intrusion on privacy
				- Alarm used to by 52% to wake up & by 6.8% as medication reminder
				- 62% wanted to use mobile for information on HIV medicine/research advances & 79.5% wanted communication with health worker
Stark et al, 2008[70]	China, Beijing	2 groups: 1) those on ARVs for at least 4 months (n=21) & 2) those started on ARVs during current hospitalization or recent outpatient visit (n=8)	Identify barriers to & facilitators of med adherence in HIV+ individuals receiving care at Beijing's Ditan Hospital.	- Facilitators: strong will to live, use of electronic reminders, & family support
	N/R			- Almost everyone reported using a mix of one or more internal (remember to take medications by setting routine/schedule, self-discipline) or external cues (social or mechanical component such as family member or alarm) for adherence
	N = 29			- 11 used pillbox; 8 had family member who reminds them; 7 have electronic reminders (watches & cell phones)
	Mean age = 38
	75% / N/R / N/R
